# Supplementary material for: Revisiting the C60ISO and iso-C60 Data Sets of Relative Energies for C60 Isomers
Source: J Phys Chem Lett. 2026 Jun 30;17(28):8077–82. doi: 10.1021/acs.jpclett.6c01636 (PMC13383827; doi:10.1021/acs.jpclett.6c01636)
Supplement: Supplementary file 1 [file jz6c01636_si_001.xlsx]

## Sheet: ISOC60-18 (ref)
				RI-MP2/cc-pVXZ
																							SO solution
				1	2	3	4	5	6	8	20	42	195	196	265	266	303	576	580	795	1748		303	1748
	HF	DZ	2	-2271.95	-2271.88	-2271.84	-2271.84	-2271.81	-2271.8	-2271.8	-2271.74	-2271.72	-2271.65	-2271.66	-2271.66	-2271.65	-2271.63	-2271.61	-2271.62	-2271.57	-2271.33		-2271.63	-2271.34
		TZ	3	-2272.41	-2272.33	-2272.29	-2272.29	-2272.26	-2272.25	-2272.25	-2272.19	-2272.17	-2272.1	-2272.11	-2272.11	-2272.1	-2272.08	-2272.06	-2272.06	-2272.02	-2271.77		-2272.08	-2271.79
		QZ	4	-2272.54	-2272.46	-2272.42	-2272.42	-2272.39	-2272.38	-2272.38	-2272.32	-2272.3	-2272.23	-2272.24	-2272.24	-2272.23	-2272.21	-2272.19	-2272.19	-2272.15	-2271.9		-2272.21	-2271.92
		5Z	5	-2272.56	-2272.49	-2272.45	-2272.45	-2272.42	-2272.41	-2272.41	-2272.35	-2272.32	-2272.26	-2272.27	-2272.27	-2272.26	-2272.24	-2272.21	-2272.22	-2272.17	-2271.93		-2272.24	-2271.95
	HF/CBS	D,T		-2272.52	-2272.44	-2272.4	-2272.4	-2272.37	-2272.36	-2272.36	-2272.3	-2272.28	-2272.21	-2272.22	-2272.22	-2272.21	-2272.19	-2272.16	-2272.17	-2272.13	-2271.88		-2272.19	-2271.9
		T,Q		-2272.57	-2272.49	-2272.45	-2272.45	-2272.43	-2272.41	-2272.41	-2272.35	-2272.33	-2272.26	-2272.27	-2272.27	-2272.26	-2272.24	-2272.22	-2272.23	-2272.18	-2271.94		-2272.24	-2271.95
		Q,5		-2272.57	-2272.49	-2272.45	-2272.45	-2272.43	-2272.42	-2272.42	-2272.35	-2272.33	-2272.27	-2272.28	-2272.27	-2272.27	-2272.25	-2272.22	-2272.23	-2272.18	-2271.94		-2272.25	-2271.95
	A*EXP(-C*X)	T,Q,5		-2272.57	-2272.49	-2272.45	-2272.45	-2272.43	-2272.42	-2272.42	-2272.35	-2272.33	-2272.27	-2272.28	-2272.27	-2272.27	-2272.25	-2272.22	-2272.23	-2272.18	-2271.94		-2272.25	-2271.96
	HF	DZ		-2272.31	-2272.24	-2272.2	-2272.2	-2272.17	-2272.16	-2272.16	-2272.1	-2272.08	-2272.01	-2272.02	-2272.02	-2272.01	-2271.99	-2271.97	-2271.98	-2271.93	-2271.69		-2271.99	-2271.7
	CABS	DZ		-0.138219	-0.137683	-0.137403	-0.137404	-0.137311	-0.137122	-0.137143	-0.137014	-0.13678	-0.136301	-0.136284	-0.136273	-0.136486	-0.136461	-0.135974	-0.135906	-0.135917	-0.133956		-0.136496	-0.134205
	MP2	DZ	2	-7.73106	-7.74748	-7.76043	-7.75968	-7.76449	-7.76964	-7.76454	-7.82713	-7.81841	-7.86084	-7.83567	-7.83821	-7.84603	-7.88447	-7.86442	-7.84086	-7.89207	-8.0601		-7.88447	-7.94099
		TZ	3	-9.24339	-9.26051	-9.27391	-9.27319	-9.27807	-9.28365	-9.2783	-9.34292	-9.33442	-9.37838	-9.35246	-9.35464	-9.36192	-9.4013	-9.38202	-9.35839	-9.41086	-9.58221		-9.4013	-9.46207
		QZ	4	-9.80252	-9.81948	-9.83277	-9.83207	-9.83697	-9.84252	-9.83708	-9.9019	-9.89332	-9.93738	-9.91131	-9.91349	-9.92067	-9.96019	-9.94097	-9.91725	-9.96988	-10.14		-9.96019	-10.0204
		5Z	5	-10.0177	-10.0346	-10.0478	-10.0472	-10.0521	-10.0576	-10.0521	-10.117	-10.1084	-10.1525	-10.1264	-10.1286	-10.1357	-10.1752	-10.1561	-10.1324	-10.185	-10.3546		-10.1752	-10.2355
	MP2/CBS	D,T		-9.88017	-9.89758	-9.91117	-9.91046	-9.91537	-9.92112	-9.91567	-9.98115	-9.97274	-10.0173	-9.99111	-9.99314	-10.0002	-10.04	-10.021	-9.99734	-10.0504	-10.2231		-10.04	-10.1025
		T,Q		-10.2105	-10.2274	-10.2406	-10.2399	-10.2448	-10.2504	-10.2448	-10.3098	-10.3012	-10.3453	-10.3191	-10.3213	-10.3284	-10.368	-10.3489	-10.3251	-10.3778	-10.547		-10.368	-10.4278
		Q,5		-10.2434	-10.2603	-10.2735	-10.2728	-10.2778	-10.2833	-10.2778	-10.3426	-10.3341	-10.3782	-10.3521	-10.3543	-10.3613	-10.4008	-10.3818	-10.3581	-10.4106	-10.5798		-10.4008	-10.4613
	A*(x+p)^-3	T,Q,5		-10.2647	-10.2815	-10.2948	-10.2941	-10.299	-10.3045	-10.299	-10.3639	-10.3554	-10.3994	-10.3733	-10.3756	-10.3825	-10.422	-10.403	-10.3795	-10.4318	-10.6009		-10.422	-10.4829
	MP2-F12/VDZ-F12, beta =	0.8		-10.1668	-10.1836	-10.1968	-10.1961	-10.2011	-10.2065	-10.2011	-10.2657	-10.257	-10.3009	-10.275	-10.2772	-10.2844	-10.3236	-10.3045	-10.2808	-10.3333	-10.5022		-10.3067	-10.3838
	MP2-F12/VDZ-F12, beta =	0.85		-10.1793	-10.1961	-10.2093	-10.2086	-10.2136	-10.219	-10.2136	-10.2782	-10.2695	-10.3134	-10.2875	-10.2897	-10.2969	-10.3361	-10.317	-10.2933	-10.3457	-10.5147		-10.3192	-10.3963
	MP2-F12/VDZ-F12, beta =	0.9		-10.1862	-10.203	-10.2161	-10.2155	-10.2204	-10.2259	-10.2205	-10.285	-10.2764	-10.3202	-10.2944	-10.2965	-10.3037	-10.3429	-10.3238	-10.3001	-10.3525	-10.5215		-10.326	-10.4032
	MP2-F12/VDZ-F12, beta =	0.95		-10.1881	-10.2049	-10.2181	-10.2174	-10.2224	-10.2278	-10.2224	-10.2869	-10.2783	-10.3222	-10.2963	-10.2985	-10.3056	-10.3448	-10.3257	-10.3021	-10.3544	-10.5234		-10.3279	-10.4051
	MP2-F12/VDZ-F12, beta =	1		-10.1858	-10.2027	-10.2158	-10.2152	-10.2201	-10.2256	-10.2202	-10.2846	-10.276	-10.3199	-10.2941	-10.2962	-10.3033	-10.3425	-10.3234	-10.2998	-10.3522	-10.5212		-10.3256	-10.4029
	HF			-2272.31	-2272.24	-2272.2	-2272.2	-2272.17	-2272.16	-2272.16	-2272.1	-2272.08	-2272.01	-2272.02	-2272.02	-2272.01	-2271.99	-2271.97	-2271.98	-2271.93	-2271.69		-2271.99	-2271.7
	HF + CABS			-2272.45	-2272.37	-2272.33	-2272.33	-2272.31	-2272.29	-2272.3	-2272.23	-2272.21	-2272.15	-2272.16	-2272.15	-2272.14	-2272.12	-2272.1	-2272.11	-2272.06	-2271.82		-2272.12	-2271.83
	LCCSD-F12b			-2282.04	-2281.98	-2281.94	-2281.94	-2281.92	-2281.91	-2281.91	-2281.86	-2281.84	-2281.79	-2281.8	-2281.79	-2281.79	-2281.78	-2281.75	-2281.76	-2281.72	-2281.54		-2281.78	-2281.53
	LCCSD(T0)-F12b			-2282.59	-2282.53	-2282.5	-2282.5	-2282.48	-2282.47	-2282.47	-2282.43	-2282.41	-2282.37	-2282.37	-2282.36	-2282.36	-2282.36	-2282.32	-2282.33	-2282.3	-2282.13		-2282.36	-2282.12
	LCCSD(T)-F12b			-2282.61	-2282.55	-2282.52	-2282.52	-2282.5	-2282.49	-2282.49	-2282.46	-2282.44	-2282.39	-2282.4	-2282.39	-2282.39	-2282.38	-2282.35	-2282.35	-2282.33	-2282.16		-2282.38	-2282.14
	F12			-1.70021	-1.69952	-1.69928	-1.69922	-1.69938	-1.69893	-1.69868	-1.70049	-1.69989	-1.70118	-1.69938	-1.70082	-1.7008	-1.70137	-1.701	-1.69956	-1.70191	-1.70337		-1.69982	-1.70134
	MP2-F12			-10.3077	-10.3244	-10.3375	-10.3368	-10.3414	-10.3471	-10.342	-10.4036	-10.3958	-10.4374	-10.4134	-10.4143	-10.4213	-10.459	-10.44	-10.4191	-10.4684	-10.6108		-10.4438	-10.5187
	(T)			-0.573882	-0.577942	-0.580894	-0.58085	-0.581969	-0.583143	-0.582412	-0.594736	-0.592647	-0.601641	-0.596685	-0.595354	-0.598823	-0.604235	-0.602326	-0.596419	-0.608477	-0.62587		-0.604779	-0.615699
	(T0)			-0.551607	-0.555377	-0.558166	-0.558001	-0.559111	-0.560198	-0.55968	-0.57022	-0.568452	-0.576483	-0.572162	-0.570961	-0.574149	-0.57868	-0.577526	-0.571901	-0.583121	-0.598377		-0.579347	-0.588644
	LCCSD(T*)-F12b			-2282.73	-2282.67	-2282.64	-2282.64	-2282.62	-2282.61	-2282.61	-2282.57	-2282.55	-2282.51	-2282.51	-2282.5	-2282.5	-2282.5	-2282.47	-2282.47	-2282.44	-2282.28		-2282.5	-2282.26
	LCCSD(T0*)-F12b			-2282.7	-2282.64	-2282.61	-2282.61	-2282.59	-2282.58	-2282.58	-2282.55	-2282.52	-2282.48	-2282.48	-2282.48	-2282.47	-2282.47	-2282.44	-2282.44	-2282.41	-2282.25		-2282.47	-2282.23
	LCCSD(T)-F12b-cf			-2282.7	-2282.64	-2282.61	-2282.61	-2282.59	-2282.58	-2282.58	-2282.54	-2282.52	-2282.48	-2282.48	-2282.47	-2282.47	-2282.47	-2282.44	-2282.44	-2282.41	-2282.25		-2282.47	-2282.23
	LCCSD(T*)-F12b-cf			-2282.83	-2282.77	-2282.74	-2282.74	-2282.72	-2282.71	-2282.71	-2282.68	-2282.66	-2282.62	-2282.62	-2282.61	-2282.61	-2282.61	-2282.57	-2282.57	-2282.55	-2282.39		-2282.61	-2282.37
	LCCSD(T0*)-F12b-cf			-2282.8	-2282.74	-2282.71	-2282.71	-2282.69	-2282.68	-2282.68	-2282.64	-2282.62	-2282.58	-2282.58	-2282.57	-2282.57	-2282.57	-2282.54	-2282.54	-2282.52	-2282.35		-2282.57	-2282.33
	constant factor	1.1413
	LCCSD(Ts)-F12b			-2282.7	-2282.64	-2282.61	-2282.61	-2282.58	-2282.58	-2282.57	-2282.54	-2282.52	-2282.48	-2282.48	-2282.47	-2282.47	-2282.47	-2282.43	-2282.44	-2282.41	-2282.25		-2282.47	-2282.23
	LCCSD(T0_s)-F12b			-2282.67	-2282.61	-2282.58	-2282.58	-2282.56	-2282.55	-2282.55	-2282.51	-2282.49	-2282.45	-2282.45	-2282.44	-2282.44	-2282.44	-2282.41	-2282.41	-2282.38	-2282.22		-2282.44	-2282.2
	LCCSD(Ts)-F12b-cf			-2282.79	-2282.73	-2282.7	-2282.7	-2282.68	-2282.67	-2282.67	-2282.64	-2282.62	-2282.58	-2282.58	-2282.57	-2282.57	-2282.57	-2282.53	-2282.54	-2282.51	-2282.35		-2282.57	-2282.33
	LCCSD(T0_s)-F12b-cf			-2282.76	-2282.7	-2282.67	-2282.67	-2282.65	-2282.64	-2282.64	-2282.61	-2282.59	-2282.55	-2282.55	-2282.54	-2282.54	-2282.54	-2282.5	-2282.5	-2282.48	-2282.32		-2282.53	-2282.3
	LCCSD-F12b	domopt=tight		-2282.05	-2281.98	-2281.95	-2281.95	-2281.93	-2281.92	-2281.92	-2281.87	-2281.85	-2281.8	-2281.8	-2281.8	-2281.79	-2281.78	-2281.75	-2281.76	-2281.72	-2281.54		-2281.78	-2281.53
	LCCSD(T0)-F12b	domopt=tight		-2282.61	-2282.55	-2282.52	-2282.52	-2282.5	-2282.49	-2282.49	-2282.45	-2282.43	-2282.39	-2282.39	-2282.38	-2282.38	-2282.38	-2282.34	-2282.35	-2282.32	-2282.16		-2282.38	-2282.14
	MP2-F12	domopt=tight		-10.3076	-10.3243	-10.3374	-10.3367	-10.3415	-10.3471	-10.3418	-10.405	-10.3967	-10.4397	-10.4145	-10.4164	-10.4234	-10.4618	-10.4428	-10.4203	-10.4712	-10.6298		-10.4455	-10.5215
	F12	domopt=tight		-1.6648	-1.6641	-1.66382	-1.6638	-1.66382	-1.66353	-1.66336	-1.66432	-1.66366	-1.66414	-1.66327	-1.66388	-1.66381	-1.66441	-1.66411	-1.66305	-1.66391	-1.66523		-1.66366	-1.66212
	(T0)	domopt=tight		-0.562552	-0.566487	-0.569469	-0.569219	-0.570498	-0.5715	-0.570941	-0.582367	-0.580386	-0.588904	-0.584625	-0.58333	-0.586742	-0.59143	-0.59051	-0.584162	-0.596613	-0.615244		-0.59232	-0.60237
	LCCSD(T0*)-F12b	domopt=tight		-2282.72	-2282.66	-2282.63	-2282.63	-2282.61	-2282.6	-2282.6	-2282.56	-2282.54	-2282.5	-2282.5	-2282.49	-2282.49	-2282.49	-2282.45	-2282.46	-2282.43	-2282.27		-2282.49	-2282.25
	LCCSD(T0*)-F12b-cf	domopt=tight		-2282.81	-2282.75	-2282.73	-2282.73	-2282.7	-2282.7	-2282.69	-2282.66	-2282.64	-2282.6	-2282.6	-2282.59	-2282.59	-2282.59	-2282.56	-2282.56	-2282.54	-2282.38		-2282.59	-2282.35
	constant factor	1.1413
	LCCSD(T0_s)-F12b	domopt=tight		-2282.69	-2282.63	-2282.6	-2282.6	-2282.58	-2282.57	-2282.57	-2282.53	-2282.51	-2282.47	-2282.47	-2282.46	-2282.46	-2282.46	-2282.43	-2282.43	-2282.4	-2282.25		-2282.46	-2282.22
	LCCSD(T0_s)-F12b-cf	domopt=tight		-2282.78	-2282.72	-2282.69	-2282.69	-2282.67	-2282.66	-2282.66	-2282.63	-2282.61	-2282.57	-2282.57	-2282.56	-2282.56	-2282.56	-2282.52	-2282.53	-2282.5	-2282.35		-2282.56	-2282.32
	MP2/CVTZ			-2281.73	-2281.67	-2281.65	-2281.65	-2281.62	-2281.62	-2281.61	-2281.61	-2281.58	-2281.56	-2281.55	-2281.54	-2281.55	-2281.57	-2281.52	-2281.51	-2281.51	-2281.44
	AE-MP2/CVTZ			-2284.44	-2284.39	-2284.36	-2284.36	-2284.34	-2284.33	-2284.33	-2284.33	-2284.3	-2284.28	-2284.26	-2284.26	-2284.26	-2284.28	-2284.23	-2284.22	-2284.22	-2284.15
	Relative Energies [kcal/mol]		627.509
				1	2	3	4	5	6	8	20	42	195	196	265	266	303	576	580	795	1748
	MP2/CBS			5.79634e-11	36.7552	53.7412	53.787	67.22	71.439	74.0164	72.8822	92.8959	105.018	114.975	116.965	116.214	103.907	132.622	141.532	139.227	184.418		103.907	248.696
	MP2-F12/DZ			1.19271e-10	36.7343	53.7483	53.7846	67.205	71.4234	73.9488	73.0165	93.1126	105.264	115.087	117.179	116.301	104.212	132.909	141.864	139.563	184.575		114.61	249.067
	LMP2-F12/DZ			1.56055e-11	36.7918	53.8602	53.9242	67.54	71.6107	73.9866	74.8142	94.4338	107.959	116.681	119.506	118.728	107.531	136.202	143.489	143.081	204.786		116.886	252.842
	LMP2-F12/DZ	domopt=tight		2.67523e-11	36.802	53.8848	53.9187	67.4181	71.5969	74.0358	73.9066	93.7869	106.485	115.915	118.182	117.338	105.747	134.415	142.654	141.266	192.811		115.759	251.039
	FC-MP2/CVTZ			0	36.7615	53.7409	53.814	67.369	71.5163	74.0265	73.2629	93.3047	105.646	115.425	117.525	116.518	104.291	133.274	142.11	139.894	184.437
	MP2/CVTZ			0	36.9143	53.9755	54.0424	67.6469	71.8302	74.3405	73.6367	93.7036	106.134	115.886	118.05	117.054	104.793	133.866	142.67	140.52	185.227
	LCCSD(T0)-F12b/DZ			0	38.2489	57.5587	57.4787	70.9174	76.7241	76.8602	99.5531	112.65	140.164	139.188	143.571	145.543	147.251	168.203	165.71	182.682	287.988		148.129	299.158
	LCCSD(T0)-F12b/DZ	domopt=tight		0	38.3239	57.6079	57.5224	70.799	76.8133	76.9599	98.8661	112.141	139.386	138.247	142.709	144.31	146.277	166.896	165.095	180.976	281.883		146.634	297.065
	LCCSD(T0*)-F12b/DZ			0	37.9484	57.0293	56.9669	70.2978	76.0379	76.2091	98.0112	111.291	138.094	137.541	142.008	143.647	145.077	166.035	164.132	180.015	284.555		145.828	296.256
	LCCSD(T0*)-F12b/DZ	domopt=tight		0	38.0144	57.0562	56.9962	70.1561	76.1078	76.2885	97.2791	110.758	137.305	136.519	141.119	142.374	144.059	164.65	163.479	178.243	278.164		144.218	294.146
	LCCSD(T0_s)-F12b/DZ			0	37.9147	56.9771	56.9117	70.252	75.9624	76.1444	97.9028	111.156	137.959	137.366	141.855	143.545	144.85	165.905	163.911	179.887	283.841		145.669	295.874
	LCCSD(T0_s)-F12b/DZ	domopt=tight		0	37.9751	56.9946	56.9313	70.0944	76.0199	76.2161	97.1092	110.56	137.049	136.29	140.866	142.166	143.717	164.417	163.179	177.956	277.211		143.995	293.534
	LCCSD(T)-F12b/DZ			0	38.0665	57.2741	57.1184	70.5516	76.3031	76.5733	98.1465	111.444	138.355	137.778	142.242	144.038	145.192	166.618	164.303	180.748	284.714		146.148	296.159
	LCCSD(Ts)-F12b/DZ			0	37.7064	56.6524	56.5006	69.8345	75.482	75.8169	96.2974	109.78	135.894	135.756	140.338	141.826	142.501	164.096	162.305	177.681	280.104		143.408	292.451
	LCCSD(T*)-F12b/DZ			0	37.7367	56.7001	56.5471	69.8724	75.5493	75.8797	96.3596	109.879	135.971	135.891	140.452	141.883	142.664	164.181	162.487	177.754	280.742		143.505	292.742
	cf-LCCSD(T)-F12b/DZ			0	37.6708	56.5929	56.4421	69.7627	75.4029	75.7421	96.1454	109.621	135.67	135.563	140.15	141.628	142.244	163.863	162.093	177.388	279.537		143.155	292.018
	cf-LCCSD(Ts)-F12b/DZ			0	37.2071	55.7908	55.6449	68.8382	74.3429	74.7666	93.7427	107.467	132.47	132.941	137.684	138.755	138.746	160.584	159.508	173.395	273.54		139.591	287.203
	cf-LCCSD(T*)-F12b/DZ			0	37.2216	55.8103	55.6631	68.8408	74.3737	74.796	93.7025	107.483	132.411	132.979	137.705	138.687	138.775	160.532	159.605	173.294	274.025		139.539	287.329
	basis set correction			-6.13074e-11	0.0209129	-0.00701873	0.00238765	0.0149799	0.0155849	0.0675178	-0.134301	-0.216687	-0.24632	-0.112197	-0.214263	-0.0862081	-0.305077	-0.287046	-0.331228	-0.336369	-0.157197		-10.7038	-0.370834
	PNO (n->t) correction			0	0.0750117	0.0492784	0.0437404	-0.118449	0.0892441	0.099775	-0.687051	-0.508306	-0.778414	-0.941453	-0.862312	-1.2331	-0.973676	-1.30728	-0.614823	-1.70565	-6.10491		-1.49419	-2.09358
	PNO (n->t) correction	(T0*)		0	0.0659354	0.0269689	0.0292658	-0.141683	0.0698902	0.079484	-0.732112	-0.53297	-0.788953	-1.02293	-0.889204	-1.27343	-1.0182	-1.38454	-0.65294	-1.77153	-6.39023		-1.60956	-2.11084
	PNO (n->t) correction	(T0_s)		0	0.0603841	0.0175676	0.0195836	-0.157618	0.0575625	0.071736	-0.793607	-0.595951	-0.90931	-1.07603	-0.988494	-1.3792	-1.13372	-1.48803	-0.731466	-1.93142	-6.62994		-1.67399	-2.34012
	PNO (t->c) correction			9.25184e-11	-0.0677218	-0.136516	-0.134064	-0.213051	-0.173443	-0.0869189	-0.890108	-0.674299	-1.22095	-0.827494	-1.00274	-1.03779	-1.5355	-1.50559	-0.789874	-1.70262	-8.23613		-1.14872	-1.97202
	PNO (n->t->c) correction			9.25184e-11	0.00728984	-0.0872378	-0.0903239	-0.3315	-0.0841987	0.0128561	-1.57716	-1.18261	-1.99936	-1.76895	-1.86506	-2.27089	-2.50917	-2.81287	-1.4047	-3.40827	-14.341		-2.64291	-4.0656
	PNO (n->c) correction			1.03665e-10	-0.0574901	-0.11194	-0.139567	-0.334931	-0.187271	-0.037738	-1.79776	-1.32117	-2.69441	-1.59384	-2.3272	-2.42749	-3.31968	-3.29281	-1.62513	-3.51771	-20.2109		-2.27568	-3.77463
	cf correction	(T)		0	-0.395645	-0.681246	-0.676291	-0.788827	-0.900252	-0.831164	-2.00113	-1.82294	-2.6854	-2.21485	-2.09168	-2.40941	-2.94845	-2.75512	-2.21009	-3.36026	-5.17612
	cf correction	(Ts)		0	-0.499367	-0.861603	-0.855671	-0.996326	-1.13905	-1.05039	-2.55473	-2.31346	-3.42376	-2.81454	-2.65361	-3.0711	-3.75536	-3.51167	-2.79673	-4.28606	-6.56391
	cf correction	(T*)		0	-0.515091	-0.889848	-0.883981	-1.03156	-1.17566	-1.08373	-2.6571	-2.39527	-3.55968	-2.91179	-2.7466	-3.19556	-3.88898	-3.64965	-2.88165	-4.45975	-6.71762
	Core correlation correction			0	0.152856	0.234618	0.228396	0.277813	0.313844	0.314039	0.373785	0.398911	0.488125	0.461256	0.524948	0.535679	0.50213	0.592542	0.560118	0.625881	0.789847
	tbe (T*)			3.1211e-11	37.3936	55.9283	55.7891	68.7789	74.5995	75.1701	92.3197	106.458	130.643	131.477	136.124	136.825	136.419	157.947	158.392	170.109	260.031		126.192	282.893
	tbe (Ts)			3.1211e-11	37.3735	55.8994	55.7612	68.7603	74.5565	75.1329	92.2984	106.379	130.582	131.387	136.004	136.788	136.274	157.896	158.215	170.05	259.307		126.244	282.767
				1	2	3	4	5	6	8	20	42	195	196	265	266	303	576	580	795	1748
				3.1211e-11	37.3936	55.9283	55.7891	68.7789	74.5995	75.1701	92.3197	106.458	130.643	131.477	136.124	136.825	136.419	157.947	158.392	170.109	260.031
				3.1211e-11	37.3735	55.8994	55.7612	68.7603	74.5565	75.1329	92.2984	106.379	130.582	131.387	136.004	136.788	136.274	157.896	158.215	170.05	259.307
				4.23578e-11	37.3234	55.9064	55.7361	68.796	74.4851	75.1104	92.1844	106.328	130.017	131.696	135.668	136.777	135.623	157.597	158.112	170.167	253.962
				3.1211e-11	37.9087	56.8182	56.673	69.8105	75.7752	76.2538	94.9768	108.854	134.203	134.389	138.871	140.021	140.308	161.597	161.273	174.569	266.749
			1	3.1211e-11	3.1211e-11	4.23578e-11	3.1211e-11	3.1211e-11	3.1211e-11		0
			2	37.3936	37.3735	37.3234	37.9087	36.8979	36.7393		0.158642
			3	55.9283	55.8994	55.9064	56.8182	55.1721	55.0335		0.138658
			4	55.7891	55.7612	55.7361	56.673	55.0355	54.8899		0.145518
			5	68.7789	68.7603	68.796	69.8105	67.4723	66.7743		0.698073
			6	74.5995	74.5565	74.4851	75.7752	73.6681	73.5465		0.121649
			8	75.1701	75.1329	75.1104	76.2538	74.1126	73.7354		0.377187
			20	92.3197	92.2984	92.1844	94.9768	90.7275	91.3463		0.618831
			42	106.458	106.379	106.328	108.854	104.446	104.236		0.209504
			195	130.643	130.582	130.017	134.203	128.595	129.512		0.917437
			196	131.477	131.387	131.696	134.389	129.715	130.352		0.637153
			265	136.124	136.004	135.668	138.871	134.159	134.365		0.206315
			266	136.825	136.788	136.777	140.021	134.353	134.363		0.00997918
			303	136.419	136.274	135.623	140.308	133.466	133.454		0.0117053
			576	157.947	157.896	157.597	161.597	155.325	155.581		0.255876
			580	158.392	158.215	158.112	161.273	156.575	157.039		0.463277
			795	170.109	170.05	170.167	174.569	167.325	168.25		0.924976
			1748	260.031	259.307	253.962	266.749	256.034	257.312		1.27821

## Sheet: UPU23 (ref)
				RI-MP2/cc-pVXZ
				0a	0b	1a	1b	1c	1e	1f	1g	1m	1p	2a	2h	2p	3a	3b	3d	4b	5z	6p	7a	7p	8d	9a	aa
	HF	DZ	2	-2301.38	-2301.38	-2301.38	-2301.38	-2301.37	-2301.37	-2301.37	-2301.39	-2301.38	-2301.38	-2301.39	-2301.38	-2301.4	-2301.38	-2301.38	-2301.39	-2301.38	-2301.38	-2301.39	-2301.38	-2301.39	-2301.38	-2301.38	-2301.38
		TZ	3	-2302.01	-2302	-2302	-2302	-2301.99	-2302	-2301.99	-2302.01	-2302	-2302.01	-2302.01	-2302	-2302.02	-2302.01	-2302.01	-2302.01	-2302.01	-2302	-2302.01	-2302	-2302.01	-2302.01	-2302.01	-2302
		QZ	4	-2302.16	-2302.16	-2302.15	-2302.15	-2302.15	-2302.15	-2302.15	-2302.16	-2302.16	-2302.16	-2302.16	-2302.15	-2302.17	-2302.16	-2302.16	-2302.16	-2302.16	-2302.15	-2302.16	-2302.15	-2302.16	-2302.16	-2302.16	-2302.16
		5Z	5	-2302.2	-2302.2	-2302.19	-2302.19	-2302.19	-2302.19	-2302.19	-2302.2	-2302.2	-2302.2	-2302.21	-2302.19	-2302.21	-2302.2	-2302.2	-2302.2	-2302.2	-2302.19	-2302.21	-2302.19	-2302.21	-2302.2	-2302.2	-2302.2
	HF/CBS	D,T		-2302.16	-2302.15	-2302.15	-2302.15	-2302.14	-2302.15	-2302.15	-2302.16	-2302.16	-2302.16	-2302.16	-2302.15	-2302.17	-2302.16	-2302.16	-2302.16	-2302.16	-2302.15	-2302.16	-2302.15	-2302.16	-2302.16	-2302.16	-2302.16
		T,Q		-2302.2	-2302.19	-2302.19	-2302.19	-2302.18	-2302.19	-2302.18	-2302.2	-2302.2	-2302.19	-2302.2	-2302.19	-2302.21	-2302.2	-2302.2	-2302.2	-2302.2	-2302.19	-2302.2	-2302.19	-2302.2	-2302.2	-2302.19	-2302.19
		Q,5		-2302.21	-2302.21	-2302.2	-2302.2	-2302.2	-2302.2	-2302.2	-2302.21	-2302.21	-2302.21	-2302.22	-2302.2	-2302.22	-2302.21	-2302.21	-2302.21	-2302.21	-2302.2	-2302.22	-2302.2	-2302.21	-2302.21	-2302.21	-2302.21
	A*EXP(-C*X)	T,Q,5		-2302.21	-2302.21	-2302.2	-2302.21	-2302.2	-2302.2	-2302.2	-2302.22	-2302.21	-2302.21	-2302.22	-2302.21	-2302.22	-2302.21	-2302.22	-2302.22	-2302.21	-2302.21	-2302.22	-2302.21	-2302.22	-2302.21	-2302.21	-2302.21
	HF	DZ		-2301.96	-2301.96	-2301.95	-2301.96	-2301.95	-2301.95	-2301.95	-2301.97	-2301.96	-2301.96	-2301.97	-2301.96	-2301.97	-2301.96	-2301.96	-2301.97	-2301.96	-2301.96	-2301.97	-2301.96	-2301.97	-2301.96	-2301.96	-2301.96
	CABS	DZ		-0.119284	-0.119267	-0.118747	-0.119021	-0.119325	-0.11936	-0.119702	-0.119064	-0.119376	-0.118957	-0.119257	-0.119592	-0.119317	-0.119616	-0.119641	-0.119637	-0.119419	-0.118945	-0.119432	-0.119228	-0.119585	-0.119483	-0.119005	-0.119009
	MP2	DZ	2	-5.70516	-5.70798	-5.71852	-5.71621	-5.7136	-5.70669	-5.70406	-5.70746	-5.70524	-5.71154	-5.70421	-5.70288	-5.70309	-5.70314	-5.70347	-5.70088	-5.70493	-5.7213	-5.70327	-5.70741	-5.70211	-5.70372	-5.70856	-5.71097
		TZ	3	-7.13448	-7.13723	-7.14957	-7.14758	-7.14453	-7.13643	-7.13317	-7.13751	-7.13472	-7.14275	-7.1333	-7.13122	-7.13261	-7.13224	-7.13245	-7.12999	-7.13401	-7.15363	-7.13228	-7.13706	-7.13156	-7.13326	-7.13769	-7.14123
		QZ	4	-7.65195	-7.65458	-7.66671	-7.66496	-7.66196	-7.65381	-7.65061	-7.65492	-7.65206	-7.66028	-7.65077	-7.64852	-7.64987	-7.64963	-7.6498	-7.64765	-7.65137	-7.67079	-7.6498	-7.65444	-7.64907	-7.65072	-7.65508	-7.65852
		5Z	5	-7.86007	-7.8626	-7.87455	-7.8729	-7.8699	-7.86185	-7.85873	-7.86289	-7.86015	-7.86828	-7.8589	-7.85667	-7.85796	-7.85774	-7.85789	-7.85585	-7.85947	-7.87853	-7.85794	-7.86248	-7.85727	-7.85888	-7.86309	-7.86646
	MP2/CBS	D,T		-7.7363	-7.73902	-7.75211	-7.75026	-7.74703	-7.73843	-7.73489	-7.73964	-7.73661	-7.74537	-7.73502	-7.73263	-7.73451	-7.73397	-7.73413	-7.73172	-7.73572	-7.75672	-7.73397	-7.73901	-7.73343	-7.73518	-7.73943	-7.74344
		T,Q		-8.02956	-8.0321	-8.04408	-8.04252	-8.03955	-8.03135	-8.0282	-8.03249	-8.02958	-8.03794	-8.02839	-8.02601	-8.02733	-8.02719	-8.02732	-8.0254	-8.0289	-8.04818	-8.02745	-8.03199	-8.02671	-8.02832	-8.03263	-8.036
		Q,5		-8.07842	-8.08086	-8.09262	-8.09105	-8.08806	-8.08012	-8.0771	-8.08108	-8.07846	-8.08652	-8.07726	-8.07506	-8.07628	-8.07609	-8.07622	-8.07429	-8.0778	-8.09648	-8.07631	-8.08075	-8.07571	-8.07728	-8.08134	-8.08462
	A*(x+p)^-3	T,Q,5		-8.1123	-8.11467	-8.12625	-8.12468	-8.12166	-8.11393	-8.11102	-8.11475	-8.11237	-8.12017	-8.11116	-8.1091	-8.11024	-8.11001	-8.11015	-8.1082	-8.11173	-8.12991	-8.1102	-8.11457	-8.10971	-8.11125	-8.11511	-8.11831
	MP2-F12/VDZ-F12, beta =	0.8		-7.96356	-7.96619	-7.97769	-7.97614	-7.97316	-7.9652	-7.96228	-7.96619	-7.9638	-7.97151	-7.96239	-7.96036	-7.96157	-7.96145	-7.96154	-7.95945	-7.96309	-7.98143	-7.96167	-7.9658	-7.96097	-7.96244	-7.96651	-7.96973
	MP2-F12/VDZ-F12, beta =	0.85		-7.98183	-7.98443	-7.99602	-7.99446	-7.99146	-7.98351	-7.98053	-7.98449	-7.98203	-7.98984	-7.98065	-7.97856	-7.9798	-7.97966	-7.97978	-7.9777	-7.98133	-7.9998	-7.97989	-7.98411	-7.97919	-7.9807	-7.9848	-7.98805
	MP2-F12/VDZ-F12, beta =	0.9		-7.99497	-7.99755	-8.0092	-8.00763	-8.00462	-7.99668	-7.99365	-7.99765	-7.99513	-8.00302	-7.99378	-7.99164	-7.99292	-7.99276	-7.99289	-7.99082	-7.99444	-8.013	-7.99299	-7.99728	-7.99229	-7.99382	-7.99796	-8.00122
	MP2-F12/VDZ-F12, beta =	0.95		-8.00364	-8.00622	-8.01791	-8.01633	-8.0133	-8.00537	-8.00231	-8.00634	-8.00377	-8.01172	-8.00244	-8.00026	-8.00156	-8.00139	-8.00154	-7.99947	-8.0031	-8.02172	-8.00163	-8.00597	-8.00093	-8.00248	-8.00664	-8.00992
	MP2-F12/VDZ-F12, beta =	1		-8.00842	-8.01099	-8.02271	-8.02113	-8.01809	-8.01016	-8.00707	-8.01113	-8.00852	-8.01652	-8.00719	-8.00498	-8.00632	-8.00614	-8.0063	-8.00422	-8.00787	-8.02654	-8.00639	-8.01075	-8.00569	-8.00723	-8.01142	-8.01472
	HF			-2301.96	-2301.96	-2301.95	-2301.95	-2301.95	-2301.95	-2301.95	-2301.97	-2301.96	-2301.96	-2301.97	-2301.96	-2301.97	-2301.96	-2301.96	-2301.97	-2301.96	-2301.96	-2301.97	-2301.96	-2301.97	-2301.96	-2301.96	-2301.96
	HF + CABS			-2302.07	-2302.07	-2302.06	-2302.07	-2302.06	-2302.06	-2302.06	-2302.08	-2302.07	-2302.07	-2302.08	-2302.07	-2302.08	-2302.07	-2302.07	-2302.08	-2302.07	-2302.07	-2302.08	-2302.07	-2302.08	-2302.07	-2302.07	-2302.07
	LCCSD-F12b			-2309.93	-2309.93	-2309.93	-2309.93	-2309.92	-2309.92	-2309.92	-2309.93	-2309.93	-2309.93	-2309.93	-2309.92	-2309.94	-2309.93	-2309.93	-2309.93	-2309.93	-2309.93	-2309.93	-2309.92	-2309.93	-2309.93	-2309.93	-2309.93
	LCCSD(T0)-F12b			-2310.21	-2310.21	-2310.21	-2310.21	-2310.2	-2310.2	-2310.2	-2310.22	-2310.21	-2310.22	-2310.22	-2310.2	-2310.22	-2310.21	-2310.21	-2310.21	-2310.21	-2310.22	-2310.21	-2310.21	-2310.21	-2310.21	-2310.21	-2310.21
	LCCSD(T)-F12b			-2310.22	-2310.22	-2310.22	-2310.22	-2310.21	-2310.21	-2310.21	-2310.23	-2310.22	-2310.23	-2310.23	-2310.21	-2310.23	-2310.22	-2310.22	-2310.22	-2310.22	-2310.23	-2310.22	-2310.22	-2310.22	-2310.22	-2310.22	-2310.22
	F12			-1.57221	-1.57199	-1.57255	-1.5727	-1.57205	-1.5725	-1.5717	-1.57243	-1.572	-1.57264	-1.57225	-1.57198	-1.57204	-1.57181	-1.572	-1.57242	-1.57196	-1.57299	-1.57187	-1.5723	-1.5721	-1.57262	-1.57256	-1.57233
	MP2-F12			-8.15037	-8.15284	-8.16418	-8.16263	-8.15956	-8.15206	-8.14893	-8.15299	-8.15063	-8.1582	-8.14929	-8.14718	-8.14831	-8.14816	-8.14834	-8.14644	-8.14973	-8.16779	-8.14839	-8.15263	-8.14782	-8.14941	-8.15338	-8.15641
	(T)			-0.292672	-0.29297	-0.29425	-0.294082	-0.293764	-0.29295	-0.292575	-0.292937	-0.292729	-0.293682	-0.292517	-0.292347	-0.292371	-0.292468	-0.292491	-0.292197	-0.292551	-0.29477	-0.292429	-0.292906	-0.292371	-0.292542	-0.292942	-0.29331
	(T0)			-0.282555	-0.282834	-0.284087	-0.283937	-0.283601	-0.282796	-0.282448	-0.282816	-0.282591	-0.283543	-0.282391	-0.282209	-0.282255	-0.282331	-0.282363	-0.282078	-0.28243	-0.284599	-0.282307	-0.282773	-0.282238	-0.282408	-0.282816	-0.283162
	LCCSD(T*)-F12b			-2310.29	-2310.29	-2310.29	-2310.29	-2310.28	-2310.28	-2310.28	-2310.3	-2310.29	-2310.3	-2310.3	-2310.28	-2310.3	-2310.29	-2310.29	-2310.29	-2310.29	-2310.3	-2310.29	-2310.29	-2310.29	-2310.29	-2310.29	-2310.29
	LCCSD(T0*)-F12b			-2310.28	-2310.28	-2310.28	-2310.28	-2310.27	-2310.27	-2310.27	-2310.28	-2310.28	-2310.28	-2310.28	-2310.27	-2310.29	-2310.28	-2310.28	-2310.28	-2310.28	-2310.29	-2310.28	-2310.27	-2310.28	-2310.28	-2310.28	-2310.28
	LCCSD(T)-F12b-cf			-2310.26	-2310.26	-2310.26	-2310.26	-2310.25	-2310.25	-2310.25	-2310.27	-2310.26	-2310.27	-2310.27	-2310.25	-2310.27	-2310.26	-2310.26	-2310.26	-2310.26	-2310.27	-2310.26	-2310.26	-2310.26	-2310.26	-2310.26	-2310.26
	LCCSD(T*)-F12b-cf			-2310.34	-2310.34	-2310.34	-2310.34	-2310.33	-2310.33	-2310.32	-2310.34	-2310.34	-2310.34	-2310.34	-2310.33	-2310.35	-2310.33	-2310.34	-2310.34	-2310.34	-2310.35	-2310.34	-2310.33	-2310.34	-2310.34	-2310.34	-2310.34
	LCCSD(T0*)-F12b-cf			-2310.32	-2310.32	-2310.32	-2310.33	-2310.32	-2310.31	-2310.31	-2310.33	-2310.32	-2310.33	-2310.33	-2310.32	-2310.33	-2310.32	-2310.32	-2310.32	-2310.32	-2310.33	-2310.33	-2310.32	-2310.33	-2310.32	-2310.32	-2310.33
	constant factor	1.1413
	LCCSD(Ts)-F12b			-2310.26	-2310.26	-2310.26	-2310.26	-2310.26	-2310.25	-2310.25	-2310.27	-2310.26	-2310.27	-2310.27	-2310.25	-2310.27	-2310.26	-2310.26	-2310.26	-2310.26	-2310.27	-2310.27	-2310.26	-2310.27	-2310.26	-2310.26	-2310.26
	LCCSD(T0_s)-F12b			-2310.25	-2310.25	-2310.25	-2310.25	-2310.24	-2310.24	-2310.24	-2310.26	-2310.25	-2310.26	-2310.26	-2310.24	-2310.26	-2310.25	-2310.25	-2310.25	-2310.25	-2310.26	-2310.25	-2310.25	-2310.25	-2310.25	-2310.25	-2310.25
	LCCSD(Ts)-F12b-cf			-2310.31	-2310.31	-2310.31	-2310.31	-2310.3	-2310.3	-2310.29	-2310.31	-2310.31	-2310.31	-2310.31	-2310.3	-2310.32	-2310.3	-2310.31	-2310.31	-2310.31	-2310.31	-2310.31	-2310.3	-2310.31	-2310.31	-2310.31	-2310.31
	LCCSD(T0_s)-F12b-cf			-2310.29	-2310.29	-2310.29	-2310.3	-2310.29	-2310.28	-2310.28	-2310.3	-2310.29	-2310.3	-2310.3	-2310.29	-2310.3	-2310.29	-2310.29	-2310.29	-2310.29	-2310.3	-2310.3	-2310.29	-2310.3	-2310.29	-2310.29	-2310.3
	LCCSD-F12b	domopt=tight		-2309.93	-2309.93	-2309.93	-2309.93	-2309.93	-2309.92	-2309.92	-2309.94	-2309.93	-2309.94	-2309.94	-2309.93	-2309.94	-2309.93	-2309.93	-2309.93	-2309.93	-2309.94	-2309.94	-2309.93	-2309.94	-2309.93	-2309.93	-2309.93
	LCCSD(T0)-F12b	domopt=tight		-2310.22	-2310.22	-2310.22	-2310.22	-2310.21	-2310.21	-2310.21	-2310.22	-2310.22	-2310.22	-2310.22	-2310.21	-2310.23	-2310.22	-2310.22	-2310.22	-2310.22	-2310.23	-2310.22	-2310.22	-2310.22	-2310.22	-2310.22	-2310.22
	MP2-F12	domopt=tight		-8.15067	-8.15322	-8.16452	-8.16309	-8.16009	-8.15248	-8.14928	-8.1532	-8.15078	-8.15859	-8.14957	-8.14743	-8.14864	-8.14848	-8.14862	-8.14676	-8.15015	-8.16827	-8.14878	-8.15298	-8.1481	-8.14973	-8.15362	-8.15683
	F12	domopt=tight		-1.55648	-1.55628	-1.55568	-1.55614	-1.55593	-1.55628	-1.55613	-1.55614	-1.55637	-1.55646	-1.55668	-1.55656	-1.5565	-1.55645	-1.55635	-1.55712	-1.5564	-1.5557	-1.55656	-1.55645	-1.55659	-1.55718	-1.55651	-1.55594
	(T0)	domopt=tight		-0.286652	-0.286951	-0.288399	-0.28824	-0.287813	-0.286961	-0.28651	-0.286998	-0.286625	-0.287749	-0.286463	-0.286242	-0.28633	-0.286364	-0.286447	-0.286099	-0.286548	-0.289043	-0.286349	-0.286895	-0.28628	-0.286452	-0.286952	-0.287379
	LCCSD(T0*)-F12b	domopt=tight		-2310.29	-2310.29	-2310.29	-2310.29	-2310.28	-2310.28	-2310.27	-2310.29	-2310.29	-2310.29	-2310.29	-2310.28	-2310.3	-2310.28	-2310.29	-2310.29	-2310.29	-2310.3	-2310.29	-2310.28	-2310.29	-2310.29	-2310.29	-2310.29
	LCCcf(T0*)-F12b	domopt=tight		-2310.33	-2310.33	-2310.33	-2310.34	-2310.33	-2310.32	-2310.32	-2310.34	-2310.33	-2310.34	-2310.34	-2310.32	-2310.34	-2310.33	-2310.33	-2310.33	-2310.33	-2310.34	-2310.34	-2310.33	-2310.34	-2310.33	-2310.33	-2310.33
	constant factor	1.1413
	LCCSD(T0_s)-F12b	domopt=tight		-2310.26	-2310.26	-2310.26	-2310.26	-2310.25	-2310.25	-2310.25	-2310.26	-2310.26	-2310.27	-2310.26	-2310.25	-2310.27	-2310.26	-2310.26	-2310.26	-2310.26	-2310.27	-2310.26	-2310.26	-2310.26	-2310.26	-2310.26	-2310.26
	LCCSD(T0_s)-F12b-cf	domopt=tight		-2310.3	-2310.3	-2310.3	-2310.31	-2310.3	-2310.29	-2310.29	-2310.31	-2310.3	-2310.31	-2310.31	-2310.3	-2310.31	-2310.3	-2310.3	-2310.3	-2310.3	-2310.31	-2310.31	-2310.3	-2310.31	-2310.3	-2310.3	-2310.31
	MP2/CVTZ			-2309.24	-2309.24	-2309.25	-2309.25	-2309.24	-2309.23	-2309.23	-2309.25	-2309.24	-2309.25	-2309.25	-2309.23	-2309.25	-2309.24	-2309.24	-2309.24	-2309.24	-2309.26	-2309.25	-2309.24	-2309.24	-2309.24	-2309.24	-2309.25
	AE-MP2/CVTZ			-2311.29	-2311.29	-2311.3	-2311.3	-2311.29	-2311.29	-2311.28	-2311.3	-2311.29	-2311.3	-2311.3	-2311.29	-2311.3	-2311.29	-2311.29	-2311.29	-2311.29	-2311.31	-2311.3	-2311.29	-2311.3	-2311.29	-2311.3	-2311.3
	Relative Energies [kcal/mol]		627.509
				0a	0b	1a	1b	1c	1e	1f	1g	1m	1p	2a	2h	2p	3a	3b	3d	4b	5z	6p	7a	7p	8d	9a	aa
	MP2/CBS			5.4435	6.10453	3.79954	2.71651	8.3564	11.172	13.5585	2.13356	6.22256	1.8119	2.56724	10.5299	-2.00642e-11	6.91796	6.28602	5.33688	5.37453	-1.17689	3.21356	7.67085	3.59675	6.15951	4.81199	3.53693
	MP2-F12/DZ			5.43649	5.90041	3.40412	2.3553	8.03811	11.0743	13.623	1.88304	6.20269	1.55928	2.5983	10.7207	-3.1211e-11	6.94598	6.29404	5.46239	5.35887	-1.69872	3.17416	7.60163	3.73955	6.27422	4.63387	3.24996
	LMP2-F12/DZ			5.45868	5.96675	3.66671	2.60453	8.31636	11.1099	13.6932	1.94096	6.13687	1.71841	2.5199	10.6029	-4.79312e-11	6.93928	6.25998	5.33234	5.43028	-1.32627	3.16042	7.65065	3.66305	6.15115	4.6355	3.3926
	LMP2-F12/DZ	domopt=tight		5.47831	5.93595	3.65797	2.52772	8.19471	11.0572	13.6788	2.01557	6.2459	1.67985	2.55578	10.6505	4.12432e-11	6.95093	6.29682	5.3379	5.37439	-1.41755	3.12646	7.64176	3.69234	6.16212	4.69273	3.33804
	FC-MP2/CVTZ			5.73593	6.05645	2.55047	1.76452	7.77972	11.2492	14.1981	1.72452	6.56168	1.14625	2.86366	11.3022	0	7.45344	6.58584	6.02559	5.58054	-3.04515	3.76012	7.65938	4.45953	6.61965	4.54191	2.96567
	MP2/CVTZ			5.70213	6.0338	2.47135	1.69234	7.73895	11.255	14.2352	1.6593	6.59023	1.11412	2.89909	11.4111	0	7.5023	6.62105	6.06182	5.55523	-3.19349	3.76378	7.63843	4.4601	6.63518	4.51204	2.90991
	LCCSD(T0)-F12b/DZ			5.80037	6.31862	5.59844	4.21314	9.72819	11.5913	13.8907	2.72477	6.47972	2.50823	2.77962	10.5538	0	7.17982	6.44058	5.43345	5.5381	0.887868	3.14929	8.34204	3.75788	6.36212	5.39265	4.27505
	LCCSD(T0)-F12b/DZ	domopt=tight		5.7532	6.25329	5.37158	3.95454	9.56722	11.5213	13.8926	2.62773	6.54342	2.34027	2.78326	10.622	0	7.18774	6.42139	5.4962	5.47468	0.504989	3.18896	8.27004	3.78924	6.39718	5.32229	4.15555
	LCCSD(T0*)-F12b/DZ			5.76307	6.26271	5.40935	4.03158	9.59884	11.519	13.8771	2.65777	6.44563	2.35896	2.75861	10.5554	0	7.17542	6.42625	5.43545	5.52367	0.630668	3.14792	8.2838	3.75526	6.32691	5.32403	4.18162
	LCCSD(T0*)-F12b/DZ	domopt=tight		5.71949	6.19837	5.19562	3.77721	9.4406	11.4602	13.8826	2.57057	6.51793	2.19586	2.76366	10.6256	0	7.1834	6.40899	5.49747	5.45578	0.257473	3.18514	8.21605	3.79032	6.36344	5.262	4.07218
	LCCSD(T0_s)-F12b/DZ			5.77385	6.2673	5.43607	4.06405	9.60889	11.5434	13.8736	2.67505	6.44998	2.39411	2.76759	10.5579	0	7.17309	6.43108	5.44917	5.52261	0.680034	3.14471	8.29615	3.7594	6.34856	5.34299	4.19463
	LCCSD(T0_s)-F12b/DZ	domopt=tight		5.72464	6.1983	5.18811	3.7852	9.43571	11.4653	13.8767	2.56856	6.5173	2.2145	2.77146	10.6299	0	7.18479	6.41105	5.51671	5.45537	0.264464	3.18734	8.21993	3.79372	6.3864	5.26713	4.0626
	LCCSD(T)-F12b/DZ			5.79915	6.30577	5.56838	4.19452	9.69843	11.5672	13.8841	2.72134	6.46567	2.49343	2.77348	10.5401	0	7.16673	6.43245	5.43151	5.53481	0.853396	3.14525	8.33111	3.74727	6.35109	5.3861	4.25482
	LCCSD(Ts)-F12b/DZ			5.77245	6.25264	5.40178	4.0428	9.57493	11.5159	13.8661	2.67113	6.43395	2.37721	2.76057	10.5423	0	7.15814	6.4218	5.44696	5.51886	0.640692	3.1401	8.28368	3.74729	6.33597	5.33551	4.17153
	LCCSD(T*)-F12b/DZ			5.76182	6.2479	5.37518	4.01103	9.56456	11.4895	13.8695	2.65413	6.42881	2.34219	2.75097	10.5383	0	7.15945	6.41624	5.43217	5.52002	0.59133	3.14314	8.27096	3.74193	6.31281	5.31647	4.15807
	cf-LCCSD(T)-F12b/DZ			5.77936	6.26295	5.43301	4.07092	9.59973	11.5288	13.8732	2.68211	6.44219	2.40015	2.76445	10.5448	0	7.16386	6.42751	5.44696	5.52172	0.681949	3.14205	8.29402	3.74947	6.34011	5.34506	4.18606
	cf-LCCSD(Ts)-F12b/DZ			5.74716	6.19916	5.23306	3.88887	9.45138	11.4669	13.8512	2.62174	6.40391	2.26059	2.74884	10.5472	0	7.15318	6.4144	5.46522	5.5026	0.42652	3.13578	8.23698	3.74929	6.32185	5.28436	4.08623
	cf-LCCSD(T*)-F12b/DZ			5.73549	6.19409	5.2043	3.85439	9.44028	11.4379	13.8548	2.60314	6.39828	2.22239	2.73828	10.5427	0	7.15452	6.4082	5.44884	5.50391	0.372837	3.13911	8.22308	3.74333	6.29639	5.26357	4.0717
	basis set correction			0.00701446	0.204114	0.395422	0.36121	0.318294	0.0976868	-0.0644937	0.250519	0.0198649	0.252624	-0.0310565	-0.190848	1.11468e-11	-0.0280218	-0.00802051	-0.125509	0.015666	0.521834	0.0393902	0.0692117	-0.142804	-0.114709	0.17812	0.286975
	PNO (n->t) correction			-0.0471753	-0.0653264	-0.226861	-0.258605	-0.160971	-0.0700386	0.00186758	-0.0970445	0.0636999	-0.167963	0.0036396	0.0682667	0	0.00791674	-0.0191863	0.0627554	-0.0634234	-0.382879	0.0396684	-0.0720031	0.0313612	0.0350592	-0.0703591	-0.119498
	PNO (n->t) correction	(T0*)		-0.0435785	-0.0643344	-0.213729	-0.254376	-0.158235	-0.0587926	0.00549641	-0.0871983	0.0722937	-0.163108	0.0050555	0.0701577	0	0.00798001	-0.0172579	0.0620212	-0.067896	-0.373194	0.0372231	-0.0677562	0.0350654	0.0365323	-0.06203	-0.10944
	PNO (n->t) correction	(T0_s)		-0.0492102	-0.069002	-0.247959	-0.278853	-0.17318	-0.0780455	0.00306844	-0.106491	0.0673234	-0.179608	0.00387363	0.0719862	0	0.0117038	-0.0200272	0.0675399	-0.0672424	-0.41557	0.0426348	-0.0762274	0.0343223	0.0378406	-0.0758519	-0.13203
	PNO (t->c) correction			-0.0418241	-0.0355396	-0.253849	-0.172417	-0.156599	0.0171529	-0.055776	-0.132527	-0.0432035	-0.120577	0.042518	0.0702708	-7.24542e-11	-0.00494439	-0.00278202	0.124487	-0.0155234	-0.28117	0.0477034	-0.0401238	0.0472109	0.112099	-0.0588579	-0.0880807
	PNO (n->t->c) correction			-0.0889994	-0.100866	-0.480711	-0.431022	-0.317569	-0.0528857	-0.0539085	-0.229572	0.0204964	-0.28854	0.0461576	0.138538	-7.24542e-11	0.00297235	-0.0219683	0.187242	-0.0789468	-0.664049	0.0873718	-0.112127	0.0785721	0.147158	-0.129217	-0.207579
	PNO (n->c) correction			-0.0221984	-0.0663319	-0.262594	-0.249227	-0.278252	-0.0356305	-0.0702399	-0.0579256	0.0658255	-0.159138	0.078399	0.117809	1.67202e-11	0.00670291	0.034057	0.13005	-0.07141	-0.372452	0.0137478	-0.0490184	0.0764986	0.123068	-0.00163546	-0.142637
	cf correction	(T)		-0.0197886	-0.0428273	-0.135371	-0.123604	-0.0987009	-0.0384625	-0.0109509	-0.0392267	-0.0234888	-0.0932819	-0.00902146	0.00472352	0	-0.00287429	-0.0049342	0.0154489	-0.0130895	-0.171447	-0.00319891	-0.0370903	0.00219785	-0.010983	-0.0410371	-0.0687583
	cf correction	(Ts)		-0.0252926	-0.053475	-0.168715	-0.15393	-0.123552	-0.0490175	-0.0148987	-0.0493934	-0.0300349	-0.11662	-0.0117299	0.00488098	0	-0.00496444	-0.00740031	0.0182622	-0.016267	-0.214172	-0.00431961	-0.0466998	0.00200176	-0.0141251	-0.051149	-0.0853034
	cf correction	(T*)		-0.0263327	-0.0538107	-0.170875	-0.156639	-0.12428	-0.0515963	-0.0146309	-0.0509897	-0.0305279	-0.119803	-0.0126916	0.00438636	0	-0.00493665	-0.00803601	0.0166674	-0.0161068	-0.218493	-0.00403501	-0.0478768	0.00140382	-0.016421	-0.0529016	-0.0863739
	Core correlation correction			-0.033799	-0.0226515	-0.0791138	-0.0721799	-0.0407688	0.00585148	0.03711	-0.0652212	0.0285519	-0.0321261	0.0354325	0.108967	0	0.0488588	0.0352046	0.0362312	-0.025314	-0.148341	0.00365938	-0.0209543	0.000567977	0.0155306	-0.0298741	-0.0557667
	tbe (T*)			5.6233	6.27567	5.05303	3.71663	9.40298	11.4998	13.7772	2.56871	6.47579	2.1592	2.79023	10.6012	-6.13074e-11	7.17839	6.41535	5.54607	5.41085	0.0919663	3.26708	8.16346	3.68337	6.34584	5.29093	4.10539
	tbe (Ts)			5.62934	6.27609	5.04756	3.72663	9.39913	11.5095	13.7711	2.56802	6.47645	2.18091	2.79961	10.6075	-6.13074e-11	7.18078	6.41877	5.56797	5.41018	0.103273	3.26917	8.16889	3.68859	6.37261	5.2979	4.09732

## Sheet: DFA results
	isomer						HF-D4		BLYP-D4	BP86-D4	PBE-D4	HF-PBE-D4	TPSS-D4		B97M-V	M06-L	MN15-L	B97-D3	r2SCAN-3c		TPSSh-D4	B3LYP-D4	O3LYP-D4	B97-1	PBE0-D4	TPSS0-D4	PW6B95-D4	BMK	BHLYP-D4	M05	M06	M06-2X-D4	MN15-D4		wB97M-V	wB97X-D	HF-wB97XD	PBE-wB97XD	wB97X-V	CAM-B3LYP-D4	HSE06-D4	wB97X-3c		TMHF-D4	LHJ-HFcal-D4	CHYF	LH20t-D4	LH23pt-D4	scLH22t-D4
	1						-2273.21		-2286.73	-2287.55	-2284.62	-2284.1	-2287.8		-2287.44	-2286.83	-2286.62	-2285.49	-2285.87		-2287.51	-2286	-2286.55	-2286.48	-2284.68	-2287.1	-2290.39	-2285.69	-2285.9	-2285.33	-2285.43	-2286.35	-2285.7		-2285.98	-2286.23	-2285.94	-2286.18	-2286.51	-2285.98	-2284.63	-341.265		-2291.21	-2285.16	-2282.58	-2283.35	-2278.41	-2284.31
	2						-2273.14		-2286.67	-2287.49	-2284.57	-2284.04	-2287.74		-2287.38	-2286.76	-2286.56	-2285.43	-2285.81		-2287.45	-2285.94	-2286.49	-2286.41	-2284.61	-2287.04	-2290.33	-2285.63	-2285.83	-2285.27	-2285.37	-2286.29	-2285.64		-2285.91	-2286.17	-2285.87	-2286.11	-2286.44	-2285.91	-2284.57	-341.197		-2291.14	-2285.09	-2282.52	-2283.29	-2278.35	-2284.25
	3						-2273.1		-2286.65	-2287.46	-2284.54	-2284.01	-2287.71		-2287.35	-2286.74	-2286.53	-2285.4	-2285.78		-2287.42	-2285.91	-2286.46	-2286.38	-2284.58	-2287.01	-2290.3	-2285.6	-2285.79	-2285.24	-2285.34	-2286.25	-2285.61		-2285.88	-2286.13	-2285.84	-2286.08	-2286.41	-2285.88	-2284.54	-341.161		-2291.11	-2285.06	-2282.48	-2283.26	-2278.31	-2284.22
	4						-2273.1		-2286.65	-2287.47	-2284.54	-2284.01	-2287.71		-2287.35	-2286.74	-2286.53	-2285.41	-2285.78		-2287.42	-2285.91	-2286.46	-2286.38	-2284.58	-2287.01	-2290.3	-2285.6	-2285.79	-2285.24	-2285.34	-2286.25	-2285.61		-2285.88	-2286.13	-2285.84	-2286.08	-2286.41	-2285.88	-2284.54	-341.162		-2291.11	-2285.06	-2282.48	-2283.26	-2278.31	-2284.22
	5						-2273.07		-2286.63	-2287.45	-2284.52	-2283.98	-2287.7		-2287.33	-2286.72	-2286.51	-2285.39	-2285.76		-2287.4	-2285.89	-2286.44	-2286.36	-2284.56	-2286.99	-2290.28	-2285.57	-2285.77	-2285.22	-2285.31	-2286.23	-2285.58		-2285.85	-2286.11	-2285.81	-2286.05	-2286.38	-2285.85	-2284.52	-341.137		-2291.09	-2285.04	-2282.46	-2283.23	-2278.29	-2284.2
	6						-2273.06		-2286.62	-2287.44	-2284.51	-2283.98	-2287.69		-2287.32	-2286.71	-2286.5	-2285.38	-2285.75		-2287.39	-2285.88	-2286.44	-2286.35	-2284.55	-2286.98	-2290.27	-2285.57	-2285.76	-2285.21	-2285.31	-2286.22	-2285.58		-2285.85	-2286.1	-2285.8	-2286.04	-2286.37	-2285.84	-2284.51	-341.127		-2291.08	-2285.03	-2282.45	-2283.22	-2278.28	-2284.19
	8						-2273.06		-2286.62	-2287.43	-2284.51	-2283.98	-2287.68		-2287.31	-2286.7	-2286.49	-2285.37	-2285.75		-2287.39	-2285.87	-2286.43	-2286.35	-2284.55	-2286.97	-2290.27	-2285.56	-2285.76	-2285.21	-2285.3	-2286.22	-2285.57		-2285.84	-2286.1	-2285.8	-2286.04	-2286.37	-2285.84	-2284.5	-341.128		-2291.08	-2285.03	-2282.45	-2283.22	-2278.28	-2284.19
	20						-2273		-2286.6	-2287.42	-2284.49	-2283.96	-2287.66		-2287.29	-2286.68	-2286.47	-2285.35	-2285.73		-2287.36	-2285.85	-2286.41	-2286.32	-2284.52	-2286.95	-2290.24	-2285.53	-2285.72	-2285.18	-2285.28	-2286.18	-2285.54		-2285.8	-2286.05	-2285.76	-2286	-2286.32	-2285.8	-2284.48	-341.077		-2291.04	-2284.99	-2282.43	-2283.19	-2278.25	-2284.17
	42						-2272.97		-2286.57	-2287.39	-2284.47	-2283.93	-2287.64		-2287.27	-2286.66	-2286.45	-2285.33	-2285.7		-2287.34	-2285.82	-2286.39	-2286.3	-2284.5	-2286.92	-2290.21	-2285.5	-2285.69	-2285.16	-2285.25	-2286.16	-2285.52		-2285.78	-2286.03	-2285.74	-2285.98	-2286.31	-2285.78	-2284.45	-341.058		-2291.02	-2284.97	-2282.4	-2283.17	-2278.23	-2284.14
	195						-2272.91		-2286.54	-2287.36	-2284.43	-2283.9	-2287.61		-2287.23	-2286.62	-2286.41	-2285.3	-2285.66		-2287.3	-2285.78	-2286.35	-2286.26	-2284.46	-2286.88	-2290.17	-2285.46	-2285.64	-2285.11	-2285.21	-2286.11	-2285.47		-2285.72	-2285.98	-2285.68	-2285.93	-2286.25	-2285.73	-2284.42	-341.001		-2290.97	-2284.92	-2282.36	-2283.13	-2278.18	-2284.11
	196						-2272.92		-2286.54	-2287.36	-2284.43	-2283.89	-2287.6		-2287.23	-2286.62	-2286.41	-2285.29	-2285.66		-2287.3	-2285.78	-2286.35	-2286.26	-2284.46	-2286.88	-2290.17	-2285.46	-2285.65	-2285.11	-2285.21	-2286.11	-2285.48		-2285.73	-2285.99	-2285.69	-2285.93	-2286.26	-2285.73	-2284.41	-341.011		-2290.98	-2284.92	-2282.36	-2283.13	-2278.18	-2284.11
	265						-2272.92		-2286.53	-2287.35	-2284.42	-2283.88	-2287.6		-2287.22	-2286.61	-2286.4	-2285.28	-2285.65		-2287.29	-2285.78	-2286.34	-2286.25	-2284.45	-2286.87	-2290.16	-2285.46	-2285.64	-2285.11	-2285.2	-2286.11	-2285.47		-2285.72	-2285.98	-2285.68	-2285.92	-2286.25	-2285.73	-2284.41	-341.002		-2290.97	-2284.91	-2282.35	-2283.12	-2278.18	-2284.1
	266						-2272.91		-2286.53	-2287.35	-2284.42	-2283.89	-2287.6		-2287.22	-2286.61	-2286.4	-2285.29	-2285.65		-2287.29	-2285.78	-2286.34	-2286.25	-2284.45	-2286.87	-2290.17	-2285.45	-2285.64	-2285.11	-2285.2	-2286.1	-2285.47		-2285.72	-2285.98	-2285.68	-2285.92	-2286.25	-2285.72	-2284.41	-340.998		-2290.97	-2284.91	-2282.35	-2283.12	-2278.17	-2284.1
	303						-2272.89		-2286.53	-2287.35	-2284.42	-2283.88	-2287.6		-2287.22	-2286.61	-2286.4	-2285.29	-2285.65		-2287.29	-2285.77	-2286.34	-2286.25	-2284.45	-2286.87	-2290.16	-2285.45	-2285.63	-2285.1	-2285.2	-2286.1	-2285.46		-2285.71	-2285.97	-2285.67	-2285.91	-2286.23	-2285.72	-2284.4	-340.986		-2290.96	-2284.9	-2282.35	-2283.12	-2278.17	-2284.1
	576						-2272.86		-2286.5	-2287.32	-2284.39	-2283.85	-2287.56		-2287.19	-2286.58	-2286.37	-2285.25	-2285.62		-2287.26	-2285.74	-2286.31	-2286.22	-2284.41	-2286.84	-2290.13	-2285.42	-2285.6	-2285.07	-2285.17	-2286.06	-2285.43		-2285.68	-2285.94	-2285.64	-2285.88	-2286.2	-2285.68	-2284.37	-340.956		-2290.93	-2284.87	-2282.32	-2283.08	-2278.14	-2284.06
	580						-2272.88		-2286.5	-2287.31	-2284.39	-2283.85	-2287.56		-2287.18	-2286.57	-2286.36	-2285.25	-2285.62		-2287.26	-2285.74	-2286.3	-2286.21	-2284.41	-2286.84	-2290.13	-2285.42	-2285.6	-2285.07	-2285.17	-2286.07	-2285.43		-2285.69	-2285.94	-2285.65	-2285.89	-2286.22	-2285.69	-2284.37	-340.969		-2290.93	-2284.88	-2282.31	-2283.08	-2278.14	-2284.06
	795						-2272.82		-2286.48	-2287.3	-2284.38	-2283.84	-2287.55		-2287.17	-2286.56	-2286.35	-2285.24	-2285.6		-2287.24	-2285.72	-2286.29	-2286.2	-2284.39	-2286.81	-2290.11	-2285.39	-2285.57	-2285.05	-2285.15	-2286.04	-2285.41		-2285.65	-2285.91	-2285.61	-2285.86	-2286.18	-2285.66	-2284.35	-340.927		-2290.91	-2284.85	-2282.3	-2283.06	-2278.12	-2284.05
	1748						-2272.62		-2286.34	-2287.16	-2284.23	-2283.66	-2287.4		-2287.01	-2286.4	-2286.19	-2285.09	-2285.44		-2287.09	-2285.56	-2286.13	-2286.02	-2284.23	-2286.65	-2289.94	-2285.21	-2285.38	-2284.89	-2284.98	-2285.86	-2285.23		-2285.46	-2285.72	-2285.43	-2285.67	-2285.99	-2285.48	-2284.19	-340.744		-2290.73	-2284.67	-2282.13	-2282.9	-2277.95	-2283.9
	isomer	Ref. Energy	old ref
	1	3.1211e-11	0	0			0		0	0	0	0	0		0	0	0	0	0		0	0	0	0	0	0	0	0	0	0	0	0	0		0	0	0	0	0	0	0	0		0	0	0	0	0	0
	2	37.3936	37.4				45.9283		36.0654	36.1815	36.1188	38.3135	36.6013		38.7297	38	38.1923	37.277	38.3238		37.9044	38.8058	37.8586	38.9086	39.3817	39.7045	38.9763	39.5279	42.2256	38.812	38.9478	40.3697	38.6384		41.0659	41.2782	41.8144	42.5037	42.2794	41.3509	39.0652	42.6612		40.6744	41.6546	39.4062	39.6433	39.8942	37.6134
	3	55.9283	56.87				72.3241		53.7426	53.8603	53.7083	56.6892	54.5249		57.6319	56.56	56.9293	55.5534	57.2683		56.8038	58.5328	56.6977	58.2319	59.4549	60.0113	59.1352	60.2332	64.7883	58.0456	58.139	61.9796	59.0918		62.9998	63.0229	63.7841	64.6159	64.2911	63.1067	58.9047	64.9118		61.4081	63.0215	58.9053	59.7481	60.1724	56.4699
	4	55.7891	56.89				72.012		53.3288	53.4427	53.3251	56.7693	54.1225		57.2711	56.3464	56.5909	55.1292	56.9713		56.4697	58.2356	56.3863	57.9851	59.2116	59.7511	58.9805	60.2193	64.5509	57.9667	57.9102	61.9249	58.9675		62.8146	62.8978	63.6977	64.8335	64.1223	62.9009	58.6276	64.682		61.2936	62.888	58.638	59.6538	60.1003	56.3073
	5	68.7789	69.89				89.1236		64.7948	65.0745	65.0439	71.3412	66.0928		69.9031	69.0452	69.465	66.7917	69.6257		69.3095	71.4606	69.281	71.235	73.0585	73.7611	72.8439	74.9028	79.7713	71.9464	71.4786	77.1138	73.1866		78.2726	78.3073	79.5922	81.6531	79.6698	77.9013	72.1669	80.521		75.9241	78.0621	72.2637	73.7168	74.4956	69.16
	6	74.5995		73.49			95.1701		70.4534	70.5992	70.5083	75.7279	71.5088		75.7057	74.7686	74.7496	72.9114	75.326		74.7006	77.1044	74.6711	77.0481	78.4706	79.1432	78.1875	79.6936	85.5415	77.3203	77.1405	82.1361	78.1474		83.5605	83.8474	84.9312	86.8812	85.5577	83.6381	77.5958	86.4982		81.6641	83.7875	77.8647	79.3365	79.9482	74.7182
	8	75.1701		74.43			95.8688		72.5785	72.896	72.8265	77.0628	73.8542		77.9947	76.9313	77.3308	74.9585	77.2705		76.8111	78.7924	76.7462	78.4621	80.248	80.9368	79.7736	81.1343	86.6913	78.5869	78.3603	83.3305	79.4169		83.7226	84.153	85.1502	86.5927	85.187	84.1749	79.6064	86.1804		82.4241	84.4554	79.5704	80.4599	81.0199	76.2507
	20	92.3197	100.48				134.239		84.2042	83.9312	83.8152	87.8269	85.3266		90.7435	89.5592	89.4514	86.8925	90.399		90.6494	95.395	90.5331	95.5394	97.3857	98.4686	97.7311	102.837	111.392	96.0633	96.4644	107.789	101.055		114.508	111.928	113.79	112.748	117.214	110.142	95.4699	118.094		104.09	107.555	95.7177	98.5985	100.1	90.8176
	42	106.458	111.72				148.067		98.6631	98.1946	98.125	104.821	99.8531		106.435	105.005	105.006	101.781	106.032		105.529	110.588	105.288	111.111	112.446	113.66	112.732	117.592	126.835	110.551	111.229	121.831	115.211		125.893	124.605	126.366	127.951	128.881	123.982	110.817	129.691		119.046	122.129	111.192	113.477	114.821	105.295
	195	130.643	142.18				187.899		119.71	119.084	119.067	126.681	121.186		129.056	127.863	126.812	123.433	128.651		128.678	135.521	128.587	136.163	138.092	139.589	138.645	145.919	157.752	136.434	136.394	152.51	142.865		160.194	157.885	160.671	159.868	164.128	155.45	135.471	165.281		147.285	151.383	135.544	139.511	141.244	127.859
	196	131.477					180.448		121.621	121.428	121.49	129.337	123.582		131.499	129.885	129.896	125.367	130.829		130.238	135.749	129.986	136.811	138.364	139.855	138.484	144.153	155.228	136.441	136.457	148.991	141.054		154.089	153.407	155.692	156.205	158.099	151.87	136.284	159.202		146.036	149.842	136.953	139.295	140.723	128.817
	265	136.124	143.96	133.46			185.263		126.529	126.571	126.608	134.278	128.541		136.39	134.723	134.754	130.768	135.92		135.311	140.836	135.289	141.276	143.713	145.049	143.655	148.945	160.269	141.604	141.47	154.473	146.183		159.953	159.144	161.293	162.408	163.661	157.354	141.484	165.011		151.066	155.173	142.009	144.749	146.318	134.352
	266	136.825					189.165		125.703	125.819	125.613	132.08	127.87		135.495	133.448	134.385	129.475	134.838		134.891	140.478	134.656	140.365	143.498	145.102	143.502	149.161	161.068	141.186	141.452	155.194	146.66		162.368	159.678	162.095	161.703	165.948	158.218	141.246	167.477		151.435	156.538	141.601	145.026	146.914	134.625
	303	136.419		134.44			201.273		125.383	125.36	125.096	134.98	127.624		135.668	133.253	134.726	128.997	134.856		135.685	142.3	135.339	142.425	145.684	147.531	145.934	153.5	166.46	143.407	144.063	160.129	150.884		169.965	165.459	169.606	167.229	173.629	163.612	142.951	174.863		155.144	161.198	143.445	147.26	149.666	135.229
	576	157.947		155			218.077		145.54	145.642	145.681	154.078	148.143		157.022	155.3	155.593	150.124	156.214		156.323	162.798	156.216	163.236	166.457	168.173	166.579	173.907	186.534	164.348	163.866	180.871	170.269		188.051	185.816	188.787	188.51	192.566	183.6	163.818	194.098		176.098	181.444	164.183	168.472	170.658	155.909
	580	158.392	164.88				210.602		148.539	148.377	148.583	155.493	150.785		160.521	158.393	158.392	153.523	159.398		157.973	163.863	157.732	165.165	166.714	168.251	166.572	172.036	184.546	163.863	163.855	176.642	168.31		179.641	180.235	182.059	184.355	184.19	179.484	164.858	185.597		174.092	177.808	165.51	167.045	168.299	156.578
	795	170.109		165.44			242.278		155.748	155.466	155.35	163.132	158.242		168.148	165.786	166.328	160.694	167.622		167.484	175.326	167.119	175.834	179.006	181.096	179.473	187.89	203.31	176.188	176.724	195.851	184.555		205.475	201.755	205.071	203.17	210.31	199.621	175.95	212.005		190.211	196.337	176.515	180.818	183.193	166.436
	1748	260.031		256.69			373.864		246.745	247.876	246.727	273.202	250.887		270.173	266.111	265.572	253.076	268.592		265.109	277.649	263.926	284.305	282.99	286.027	284.597	300.033	321.958	280.334	279.248	308.498	292.729		322.357	320.171	321.565	321.094	325.7	314.287	278.493	326.755		302.216	307.967	281.762	283.413	287.05	257.951
							HF-D4		BLYP-D4	BP86-D4	PBE-D4	HF-PBE-D4	TPSS-D4		B97M-V	M06-L	MN15-L	B97-D3	r2SCAN-3c		TPSSh-D4	B3LYP-D4	O3LYP-D4	B97-1	PBE0-D4	TPSS0-D4	PW6B95-D4	BMK	BHLYP-D4	M05	M06	M06-2X-D4	MN15-D4		wB97M-V	wB97X-D	HF-wB97XD	PBE-wB97XD	wB97X-V	CAM-B3LYP-D4	HSE06-D4	wB97X-3c		TMHF-D4	LHJ-HFcal-D4	CHYF	LH20t-D4	LH23pt-D4	scLH22t-D4
						MAE all	44.541		7.94447	7.91767	8.04233	3.26019	6.21529		1.78176	1.97496	1.91247	4.56784	1.74441		1.37483	4.6488	1.40271	5.27623	7.04534	8.33557	7.14088	12.1928	22.0304	5.21705	5.22315	16.7782	9.57769		21.7956	20.5403	22.4446	22.8187	24.7663	19.1933	5.20014	25.8309		13.8648	17.4611	5.68675	7.98928	9.4241	1.5139
						MAE C60ISO	33.7368		6.25004	6.3455	6.38142	2.22888	4.97701		1.24764	1.16204	1.4234	3.40872	1.09433		0.932752	3.49011	0.982382	3.75421	5.29226	6.26879	5.2715	8.93164	16.7004	3.71762	3.78448	12.5341	6.8536		15.9461	15.2752	16.8044	17.6788	18.5122	14.4272	3.89298	19.4027		10.3391	13.0942	4.15092	6.03504	7.06855	1.18845
						MAE isoC60	57.3421		9.63179	9.42692	9.65742	4.33187	7.37141		2.56787	2.79243	2.4357	5.55279	2.48199		1.80244	6.34366	1.73997	7.45536	9.45277	11.0795	9.68566	16.3861	28.6237	7.34112	7.21041	22.1271	13.1122		28.9549	27.1351	29.4291	29.3552	32.3158	25.1268	7.07121	33.5731		18.346	22.8517	7.84997	10.5871	12.4932	1.70741
						MSD all	44.541		-7.94447	-7.91767	-8.04233	-0.740773	-6.21529		0.822441	-0.789829	-0.601915	-4.56784	0.219513		-0.266872	4.6488	-0.47605	5.27623	7.04534	8.33557	7.14088	12.1928	22.0304	5.21705	5.22315	16.7782	9.57769		21.7956	20.5403	22.4446	22.8187	24.7663	19.1933	5.20014	25.8309		13.8648	17.4611	5.68675	7.98928	9.4241	-1.17743
						MSD C60ISO	33.7368		-6.25004	-6.3455	-6.38142	-1.06815	-4.97701		0.539391	-0.703511	-0.692784	-3.40872	0.0846622		-0.355532	3.49011	-0.463784	3.75421	5.29226	6.26879	5.2715	8.93164	16.7004	3.71762	3.78448	12.5341	6.8536		15.9461	15.2752	16.8044	17.6788	18.5122	14.4272	3.89298	19.4027		10.3391	13.0942	4.15092	6.03504	7.06855	-0.819416
						MSD isoC60	57.3421		-9.63179	-9.42692	-9.65742	0.29435	-7.37141		1.5289	-0.503806	-0.192278	-5.55279	0.771696		0.146164	6.34366	-0.156282	7.45536	9.45277	11.0795	9.68566	16.3861	28.6237	7.34112	7.21041	22.1271	13.1122		28.9549	27.1351	29.4291	29.3552	32.3158	25.1268	7.07121	33.5731		18.346	22.8517	7.84997	10.5871	12.4932	-1.36476
						MPE all	35.9176		-6.44359	-6.40128	-6.50362	-0.407498	-4.97072		0.905962	-0.510821	-0.281417	-3.47181	0.360191		-0.0776756	3.87629	-0.229006	4.15167	5.87768	6.94936	5.80634	9.62978	17.9107	4.21233	4.23729	13.4236	7.41949		17.1974	16.3471	18.0129	18.707	19.7996	15.4544	4.40418	20.78		11.2445	14.3287	4.74594	6.71518	7.8619	-0.67146
						MAPE all	35.9176		6.44359	6.40128	6.50362	2.57201	4.97072		1.63603	1.57507	1.64225	3.47181	1.51386		1.15935	3.87629	1.18316	4.15167	5.87768	6.94936	5.80634	9.62978	17.9107	4.21233	4.23729	13.4236	7.41949		17.1974	16.3471	18.0129	18.707	19.7996	15.4544	4.40418	20.78		11.2445	14.3287	4.74594	6.71518	7.8619	1.21684
					old data	MAE C60ISO	29.0209		10.9659	11.0614	11.0973	6.30951	9.69289		4.72889	5.55272	5.59792	8.1246	4.94308		5.18351	2.55572	5.28158	2.20509	2.22728	2.57559	2.01984	4.21576	11.9845	2.26951	2.13709	7.81822	2.13771		11.2302	10.5593	12.0885	12.9629	13.7963	9.71129	2.53724	14.6868		5.62325	8.37832	2.51909	2.33045	2.64516	5.58272
						MAE isoC60	59.8349		7.13898	6.93411	7.16461	3.71015	4.8786		4.02171	2.32808	2.30053	3.21098	3.2645		2.63897	8.83647	2.33653	9.94817	11.9456	13.5723	12.1785	18.8789	31.1165	9.83393	9.70322	24.6199	15.605		31.4477	29.6279	31.9219	31.848	34.8086	27.6196	9.56402	36.0659		20.8388	25.3445	10.3428	13.0799	14.986	1.12805
						MSE C60ISO	29.0209		-10.9659	-11.0614	-11.0973	-5.78403	-9.69289		-4.17649	-5.41939	-5.40867	-8.1246	-4.63122		-5.07141	-1.22577	-5.17967	-0.961672	0.576383	1.55291	0.555621	4.21576	11.9845	-0.998261	-0.931403	7.81822	2.13771		11.2302	10.5593	12.0885	12.9629	13.7963	9.71129	-0.822898	14.6868		5.62325	8.37832	-0.564957	1.31916	2.35267	-5.5353
						MSE isoC60	59.8349		-7.13898	-6.93411	-7.16461	2.78716	-4.8786		4.02171	1.989	2.30053	-3.05998	3.2645		2.63897	8.83647	2.33653	9.94817	11.9456	13.5723	12.1785	18.8789	31.1165	9.83393	9.70322	24.6199	15.605		31.4477	29.6279	31.9219	31.848	34.8086	27.6196	9.56402	36.0659		20.8388	25.3445	10.3428	13.0799	14.986	1.12805
[truncated: 42 more columns]

## Sheet: FOD results
		Atomic p-contribution to FOD density at BHLYP/def2-TZVP (T=15000K) level
			isomers
	C#		1	2	3	4	5	6	8	20	42	195	196	265	266	303	576	580	795	1748
	1		0.085773	0.132834	0.132476	0.129901	0.151161	0.126202	0.131866	0.122908	0.13033	0.174996	0.192113	0.120313	0.147568	0.151934	0.130582	0.149142	0.157683	0.134307
	2		0.085828	0.106165	0.096588	0.09543	0.115577	0.099043	0.101765	0.124702	0.128746	0.162655	0.138325	0.120425	0.124589	0.152008	0.13057	0.126059	0.140006	0.13437
	3		0.085739	0.088686	0.099303	0.100777	0.128239	0.092832	0.100224	0.171755	0.170141	0.152145	0.117675	0.146433	0.181838	0.183259	0.140867	0.147542	0.189106	0.23643
	4		0.085756	0.132794	0.132466	0.130509	0.140567	0.126245	0.132048	0.171507	0.154276	0.162843	0.154826	0.146401	0.16002	0.183231	0.140864	0.142937	0.183783	0.236566
	5		0.085861	0.106081	0.087804	0.086031	0.106494	0.089927	0.101904	0.097461	0.105634	0.152065	0.119843	0.089436	0.109655	0.123875	0.094882	0.10234	0.110235	0.087469
	6		0.085738	0.08188	0.0966	0.100111	0.081952	0.099162	0.085805	0.085842	0.095854	0.110543	0.115877	0.106146	0.096858	0.085095	0.108411	0.11721	0.110289	0.087791
	7		0.085772	0.081868	0.087819	0.091015	0.082575	0.089897	0.085906	0.103782	0.095065	0.163868	0.14628	0.100781	0.110357	0.12413	0.112147	0.088709	0.140198	0.133971
	8		0.08575	0.101617	0.099315	0.09264	0.102107	0.092808	0.094884	0.099035	0.106933	0.157241	0.126513	0.107254	0.096253	0.121293	0.121776	0.147389	0.189144	0.236562
	9		0.085724	0.091705	0.093258	0.098479	0.105901	0.097967	0.097273	0.074546	0.096895	0.110535	0.10004	0.077271	0.083875	0.077251	0.083391	0.103812	0.116651	0.134394
	10		0.085727	0.066707	0.065296	0.065583	0.061216	0.066746	0.067804	0.098595	0.093006	0.157207	0.105033	0.100818	0.143061	0.124006	0.112174	0.111155	0.116675	0.134046
	11		0.08581	0.097344	0.102958	0.107684	0.095488	0.105466	0.107175	0.080442	0.092156	0.064754	0.086738	0.077254	0.057172	0.077368	0.08342	0.097538	0.06425	0.134027
	12		0.085698	0.066672	0.065227	0.067057	0.115582	0.066568	0.067815	0.085057	0.087889	0.100493	0.069144	0.106102	0.085642	0.08517	0.108429	0.089518	0.079212	0.087453
	13		0.08573	0.088675	0.08257	0.083438	0.084204	0.092892	0.083333	0.105777	0.122334	0.095722	0.110716	0.107219	0.119243	0.121228	0.121863	0.123357	0.136848	0.236517
	14		0.085772	0.106182	0.103009	0.101633	0.171961	0.09914	0.107138	0.129707	0.095262	0.100394	0.06111	0.071454	0.104718	0.109404	0.066168	0.063518	0.122427	0.099525
	15		0.085794	0.106112	0.093622	0.092639	0.120512	0.089946	0.107222	0.061986	0.072495	0.093553	0.083154	0.093731	0.06701	0.064057	0.088006	0.075588	0.073767	0.099842
	16		0.085814	0.066713	0.093279	0.094744	0.072594	0.098038	0.067796	0.10313	0.11871	0.064767	0.10238	0.118352	0.109768	0.119627	0.139683	0.084443	0.102715	0.089791
	17		0.085826	0.066765	0.086832	0.087638	0.061278	0.098037	0.067803	0.11671	0.101958	0.095876	0.066213	0.071464	0.115354	0.109379	0.066093	0.129348	0.073592	0.099693
	18		0.085744	0.091717	0.065279	0.065477	0.099633	0.066702	0.097107	0.103578	0.11553	0.116126	0.143598	0.118352	0.10775	0.119711	0.139613	0.072518	0.083761	0.090182
	19		0.085848	0.097377	0.102962	0.100894	0.098639	0.105388	0.107215	0.097376	0.088405	0.067369	0.094659	0.122221	0.093414	0.113092	0.176354	0.101455	0.102618	0.089461
	20		0.085745	0.087804	0.065267	0.065553	0.086164	0.06665	0.097232	0.079018	0.083918	0.121778	0.060953	0.080233	0.088564	0.06151	0.095913	0.106689	0.079213	0.087774
	21		0.085797	0.082037	0.082541	0.092691	0.081114	0.09279	0.094829	0.109494	0.104167	0.067341	0.078481	0.163148	0.12653	0.109163	0.164068	0.099099	0.136658	0.236596
	22		0.085742	0.088847	0.103028	0.100126	0.089465	0.099157	0.085809	0.064624	0.090829	0.078346	0.094423	0.058362	0.076153	0.13473	0.064026	0.072855	0.122398	0.09973
	23		0.085792	0.087807	0.086846	0.09855	0.088126	0.098013	0.097189	0.100866	0.093361	0.116209	0.108855	0.12148	0.099109	0.110866	0.102268	0.115534	0.056944	0.236837
	24		0.085744	0.088745	0.093578	0.091009	0.093981	0.089949	0.08576	0.099657	0.096296	0.121713	0.097866	0.115356	0.074129	0.1042	0.083438	0.099968	0.116888	0.088257
	25		0.085747	0.088309	0.08263	0.082076	0.113359	0.085567	0.083191	0.05275	0.110892	0.11563	0.092894	0.058487	0.139215	0.13487	0.064067	0.06769	0.116154	0.088128
	26		0.085859	0.088925	0.093626	0.107677	0.094216	0.105311	0.107221	0.137238	0.065685	0.066564	0.092561	0.115248	0.110977	0.104009	0.083431	0.067658	0.057052	0.089913
	27		0.085754	0.097333	0.096531	0.102877	0.120548	0.105312	0.102046	0.077826	0.069592	0.064446	0.087578	0.080366	0.06991	0.061508	0.096008	0.099925	0.116101	0.099551
	28		0.08578	0.088342	0.099285	0.095958	0.061393	0.085634	0.100158	0.123585	0.110063	0.071503	0.092991	0.121605	0.108556	0.110891	0.102282	0.115571	0.097501	0.089474
	29		0.085749	0.091704	0.132438	0.133721	0.171953	0.09803	0.132127	0.100554	0.084732	0.116936	0.085047	0.122278	0.113273	0.113282	0.176255	0.099086	0.120176	0.090118
	30		0.085795	0.132835	0.093238	0.089979	0.115577	0.126177	0.097034	0.116813	0.122247	0.066574	0.094752	0.163074	0.088309	0.109366	0.16411	0.071556	0.10261	0.099535
	31		0.085774	0.132785	0.086863	0.087138	0.084186	0.126214	0.097192	0.132921	0.129653	0.116783	0.101904	0.121569	0.123703	0.119652	0.101153	0.072762	0.122389	0.089473
	32		0.08574	0.081817	0.087763	0.08343	0.061237	0.089912	0.085782	0.081329	0.101926	0.115553	0.070067	0.11528	0.093045	0.109321	0.115417	0.098097	0.083804	0.099642
	33		0.085806	0.081826	0.093695	0.089791	0.113403	0.099173	0.085825	0.129956	0.103507	0.064346	0.061309	0.115268	0.105215	0.119682	0.115399	0.115552	0.07354	0.090022
	34		0.085846	0.101638	0.093575	0.091496	0.095512	0.092807	0.101884	0.08835	0.052743	0.082967	0.092216	0.05845	0.128173	0.109281	0.050842	0.08766	0.102728	0.099706
	35		0.085768	0.097426	0.082642	0.085453	0.0889	0.105271	0.132078	0.053943	0.067274	0.112917	0.110255	0.121494	0.058268	0.064078	0.101156	0.15467	0.07365	0.09992
	36		0.085771	0.091696	0.086697	0.085488	0.09258	0.085619	0.083305	0.093981	0.090612	0.086605	0.162433	0.05851	0.055191	0.085077	0.050903	0.071541	0.097482	0.09003
	37		0.08572	0.0882	0.096488	0.100886	0.094194	0.066666	0.107207	0.087603	0.104881	0.095129	0.08018	0.163086	0.130519	0.061519	0.164059	0.115554	0.120176	0.09906
	38		0.08572	0.089044	0.099294	0.085515	0.086416	0.105345	0.100195	0.108718	0.068683	0.082925	0.086792	0.1222	0.154759	0.121249	0.096086	0.063551	0.122301	0.089525
	39		0.085824	0.088202	0.132477	0.094941	0.086079	0.085591	0.067776	0.097128	0.064445	0.112981	0.104702	0.080284	0.120386	0.176766	0.176174	0.084428	0.05686	0.089637
	40		0.085787	0.08672	0.093235	0.130394	0.086376	0.09801	0.13194	0.167147	0.058454	0.095159	0.086549	0.118437	0.075892	0.174416	0.112053	0.123543	0.141421	0.099823
	41		0.085747	0.084515	0.086831	0.12989	0.086104	0.126213	0.132013	0.088878	0.099712	0.082879	0.069408	0.071577	0.09107	0.110919	0.121731	0.089561	0.141369	0.090253
	42		0.085853	0.084611	0.087859	0.085997	0.088948	0.126256	0.101872	0.119933	0.126944	0.106751	0.094714	0.11841	0.132156	0.10408	0.130613	0.097613	0.116052	0.099722
	43		0.085764	0.088171	0.086796	0.06556	0.092577	0.089975	0.067859	0.148054	0.10423	0.166471	0.087922	0.093699	0.104311	0.134775	0.112097	0.103879	0.056999	0.087872
	44		0.085759	0.086531	0.093665	0.095408	0.072628	0.06661	0.101885	0.109382	0.178845	0.083832	0.103778	0.122111	0.155862	0.174218	0.130609	0.111109	0.116074	0.087623
	45		0.085811	0.088415	0.087847	0.100759	0.098636	0.099111	0.100186	0.096392	0.054424	0.083701	0.07979	0.16308	0.178561	0.176668	0.096001	0.088633	0.116736	0.2365
	46		0.085738	0.089003	0.132401	0.102901	0.128155	0.092818	0.101863	0.058377	0.148135	0.109785	0.090838	0.080252	0.147391	0.104083	0.164091	0.101446	0.079324	0.087583
	47		0.085784	0.087834	0.09336	0.133705	0.11549	0.105418	0.132001	0.106372	0.130108	0.106727	0.103778	0.07149	0.072812	0.061671	0.176108	0.147422	0.136718	0.236896
	48		0.08578	0.086626	0.099274	0.067042	0.106503	0.09804	0.067804	0.093508	0.105433	0.109827	0.073157	0.10717	0.118501	0.110921	0.121742	0.087797	0.110402	0.088026
	49		0.085772	0.082208	0.082479	0.101472	0.151073	0.066682	0.09481	0.063964	0.114569	0.082918	0.103617	0.106156	0.168171	0.134806	0.140993	0.154736	0.189273	0.236445
	50		0.085742	0.088635	0.096518	0.081653	0.140562	0.092732	0.09485	0.096677	0.147659	0.166456	0.141435	0.077266	0.087151	0.085078	0.066419	0.098044	0.110318	0.087535
	51		0.0858	0.087889	0.093364	0.08336	0.105938	0.089957	0.085752	0.094938	0.160644	0.083582	0.100633	0.077234	0.12356	0.121268	0.108429	0.106784	0.183785	0.236453
	52		0.085766	0.089096	0.087864	0.085442	0.088215	0.066689	0.132033	0.084439	0.100234	0.083655	0.212269	0.10077	0.117878	0.123811	0.115195	0.075578	0.079403	0.087511
	53		0.085779	0.086679	0.132392	0.091414	0.094043	0.105326	0.101904	0.108717	0.118781	0.10147	0.129412	0.107139	0.12513	0.183121	0.115177	0.117245	0.136681	0.236228
	54		0.085776	0.08879	0.103008	0.087596	0.08272	0.097969	0.067857	0.085308	0.145612	0.101458	0.132782	0.106076	0.15856	0.183221	0.139756	0.072518	0.189258	0.236456
	55		0.08576	0.083991	0.099289	0.090152	0.089345	0.099109	0.085686	0.101476	0.122475	0.149912	0.080558	0.100717	0.046262	0.124069	0.066372	0.129301	0.064102	0.134168
	56		0.085716	0.084101	0.082533	0.08332	0.086164	0.092817	0.083296	0.106912	0.159804	0.111413	0.099956	0.089531	0.149122	0.077269	0.108428	0.147611	0.116757	0.134241
	57		0.085715	0.088296	0.102992	0.101613	0.099564	0.099093	0.107181	0.13351	0.098315	0.111405	0.131261	0.146373	0.09546	0.077441	0.140898	0.126088	0.140183	0.134224
	58		0.08585	0.084466	0.065232	0.08981	0.082082	0.126262	0.09707	0.138554	0.100529	0.149812	0.084058	0.120394	0.118715	0.124061	0.094862	0.149091	0.157592	0.134189
	59		0.085792	0.088091	0.09641	0.092535	0.08105	0.089938	0.107262	0.102429	0.097271	0.092927	0.090538	0.146315	0.126454	0.151947	0.139693	0.10235	0.116771	0.134385
	60		0.085816	0.084428	0.065222	0.087226	0.102161	0.126231	0.097116	0.082371	0.173299	0.092904	0.184361	0.12035	0.149669	0.152084	0.088185	0.14296	0.140074	0.134341
